# Supplementary material for: Differences in Acute Expression of Matrix Metalloproteinases-9, 3, and 2 Related to the Duration of Brain Ischemia and Tissue Plasminogen Activator Treatment in Experimental Stroke
Source: Int J Mol Sci. 2024 Aug 30;25(17):9442. doi: 10.3390/ijms25179442 (PMC11394866; doi:10.3390/ijms25179442)
Supplement: Supplementary file 1 [file ijms-25-09442-s001.zip]

Archive with 1 entries (1 files):
- ijms-3152569-supplementary.pdf
